# Supplementary material for: SARS-CoV-2 Infection in Children: Revisiting Host–Virus Interactions Through Post-Infection Immune Profiling
Source: Pathogens. 2025 Aug 22;14(9):838. doi: 10.3390/pathogens14090838 (PMC12472562; doi:10.3390/pathogens14090838)
Supplement: Supplementary file 1 [file pathogens-14-00838-s001.zip]

Archive with 5 entries (5 files):
- pathogens-3783567_Supplementary Figure 1_v.01.pdf
- pathogens-3783567_Supplementary Figure 2_v.01.pdf
- pathogens-3783567_Supplementary Table 1_v.01.pdf
- pathogens-3783567_Supplementary Table 2_v.01.pdf
- pathogens-3783567_Supplementary Table 3.pdf
